# Supplementary material for: Intravascular lithotripsy modulates calcification without affecting lipid plaque contents in vivo: insights from near-infrared spectroscopy and intravascular ultrasound imaging
Source: Eur Heart J Case Rep. 2024 Jan 12;8(1):ytae023. doi: 10.1093/ehjcr/ytae023 (PMC10807995; doi:10.1093/ehjcr/ytae023)
Supplement: ytae023_Supplementary_Data [file ytae023_supplementary_data.zip]

Archive with 4 entries (4 files):
- Supplementary Video(3).mp4
- Supplementary Video-1.mp4
- Supplementary Video4.mp4
- Supplementary Video(2).mp4
